# Supplementary material for: Very long-/ and long Chain-3-Hydroxy Acyl CoA Dehydrogenase Deficiency correlates with deregulation of the mitochondrial fusion/fission machinery
Source: Sci Rep. 2018 Feb 19;8:3254. doi: 10.1038/s41598-018-21519-2 (PMC5818531; doi:10.1038/s41598-018-21519-2)
Supplement: Supplementary file 2 — Supplementary Table [file 41598_2018_21519_MOESM2_ESM.xls]

## Sheet: Tabelle1
Supplemental Table 1: Summary of patient data
	sex	age at diagnosis	source of cells	mutation	defect enzymatically	mitochondrial phenotype
					confirmed
FB-Ctr	m		skin fibroblasts	wt		networks
FB-Ctr2	m		skin fibroblasts	wt		networks
FB-LCHADD1	f	5 days (nbs)	skin fibroblasts	c.1528G<C	yes b	fusion defect
FB-LCHADD2	m	5 months	skin fibroblasts	c.1528G<C	yes a	fusion defect
FB-LCHADD3	m	20 months	skin fibroblasts	c.1528G<C	yes a	fusion defect
FB-LCHADD4	m	4 months	skin fibroblasts	c.1528G<C	yes b	fission/fusion defect, small tubular
FB-LCHADD5	f	3 months	skin fibroblasts	c.1528G<C	yes a	fusion defect
FB-LCHADD6	f	6 months	skin fibroblasts	c.1528G<C	yes b	fission/fusion defect, small tubular
FB-LCHADD7	f	11 months	skin fibroblasts	c.1528G<C	yes b	fusion defect
FB-LCHADD8	m	10 months	skin fibroblasts	c.1528G<C	no	fusion defect
FB-VLCADD1	f	2 weeks (nbs)	skin fibroblasts	c.881T>C / c.1438C>T	yes c	fusion defect
a: decreased 3-Ketohexadecacanoyl-CoA/Acetoacetyl-Coa activity ratio
b: accumulation of C16-OH-Carnitin
c: reduced Palmitoyl-CoA-Oxidation
